# Supplementary material for: Large-scale in-silico analysis of CSF dynamics within the subarachnoid space of the optic nerve
Source: Fluids Barriers CNS. 2024 Feb 28;21:20. doi: 10.1186/s12987-024-00518-8 (PMC10900650; doi:10.1186/s12987-024-00518-8)
Supplement: Supplementary file 1 — Additional file 1: Relationship between area and volume of different morphological operations. [file 12987_2024_518_MOESM1_ESM.zip]

Archive with 4 entries (3 files):
- S1/
- __MACOSX/._S1
- S1/morpho-ops-concept.mp4
- __MACOSX/S1/._morpho-ops-concept.mp4
