# Supplementary material for: Large-scale in-silico analysis of CSF dynamics within the subarachnoid space of the optic nerve
Source: Fluids Barriers CNS. 2024 Feb 28;21:20. doi: 10.1186/s12987-024-00518-8 (PMC10900650; doi:10.1186/s12987-024-00518-8)
Supplement: Supplementary file 2 — Additional file 2: Overview of the manipulated geometry. [file 12987_2024_518_MOESM2_ESM.zip]

Archive with 12 entries (11 files):
- S2/
- __MACOSX/._S2
- S2/5_constricted.png
- __MACOSX/S2/._5_constricted.png
- S2/2_thinner.png
- __MACOSX/S2/._2_thinner.png
- S2/3_orig.png
- __MACOSX/S2/._3_orig.png
- S2/1_nouarch.png
- __MACOSX/S2/._1_nouarch.png
- S2/4_thicker.png
- __MACOSX/S2/._4_thicker.png
