# Supplementary material for: Large-scale in-silico analysis of CSF dynamics within the subarachnoid space of the optic nerve
Source: Fluids Barriers CNS. 2024 Feb 28;21:20. doi: 10.1186/s12987-024-00518-8 (PMC10900650; doi:10.1186/s12987-024-00518-8)
Supplement: Supplementary file 3 — Additional file 3: Validation & Verification of the CFD approach. [file 12987_2024_518_MOESM3_ESM.zip]

Archive with 612 entries (596 files):
- S3/
- S3/flow-past-sphere/
- S3/curved-pipe-flow/
- __MACOSX/S3/._curved-pipe-flow
- S3/README.pdf
- __MACOSX/S3/._README.pdf
- S3/poiseuille/
- __MACOSX/S3/._poiseuille
- S3/vortex-ring/
- __MACOSX/S3/._vortex-ring
- S3/flow-past-sphere/re500/
- __MACOSX/S3/flow-past-sphere/._re500
- S3/flow-past-sphere/re300/
- __MACOSX/S3/flow-past-sphere/._re300
- S3/flow-past-sphere/re1000/
- __MACOSX/S3/flow-past-sphere/._re1000
- S3/flow-past-sphere/re1000-vort.mag.corner.vr.stretched.mp4
- __MACOSX/S3/flow-past-sphere/._re1000-vort.mag.corner.vr.stretched.mp4
- S3/flow-past-sphere/re300-vort.mag.corner.vr.stretched.mp4
- __MACOSX/S3/flow-past-sphere/._re300-vort.mag.corner.vr.stretched.mp4
- S3/flow-past-sphere/re500-vort.mag.corner.vr.stretched.mp4
- __MACOSX/S3/flow-past-sphere/._re500-vort.mag.corner.vr.stretched.mp4
- S3/curved-pipe-flow/symm-dn10.mp4
- __MACOSX/S3/curved-pipe-flow/._symm-dn10.mp4
- S3/curved-pipe-flow/symm-dn680.mp4
- __MACOSX/S3/curved-pipe-flow/._symm-dn680.mp4
- S3/curved-pipe-flow/asym-dn680.mp4
- __MACOSX/S3/curved-pipe-flow/._asym-dn680.mp4
- S3/poiseuille/typical-profile.mp4
- __MACOSX/S3/poiseuille/._typical-profile.mp4
- S3/vortex-ring/unperturbed/
- __MACOSX/S3/vortex-ring/._unperturbed
- S3/vortex-ring/front.mp4
- __MACOSX/S3/vortex-ring/._front.mp4
- S3/vortex-ring/location.mp4
- __MACOSX/S3/vortex-ring/._location.mp4
- S3/vortex-ring/side.mp4
- __MACOSX/S3/vortex-ring/._side.mp4
- S3/vortex-ring/section.mp4
- __MACOSX/S3/vortex-ring/._section.mp4
- S3/vortex-ring/perturbed/
- __MACOSX/S3/vortex-ring/._perturbed
- S3/flow-past-sphere/re500/others/
- __MACOSX/S3/flow-past-sphere/re500/._others
- S3/flow-past-sphere/re500/summary/
- __MACOSX/S3/flow-past-sphere/re500/._summary
- S3/flow-past-sphere/re300/others/
- __MACOSX/S3/flow-past-sphere/re300/._others
- S3/flow-past-sphere/re300/summary/
- __MACOSX/S3/flow-past-sphere/re300/._summary
- S3/flow-past-sphere/re1000/others/
- __MACOSX/S3/flow-past-sphere/re1000/._others
- S3/flow-past-sphere/re1000/summary/
- __MACOSX/S3/flow-past-sphere/re1000/._summary
- S3/vortex-ring/unperturbed/vort.2.xside.vr.mp4
- __MACOSX/S3/vortex-ring/unperturbed/._vort.2.xside.vr.mp4
- S3/vortex-ring/unperturbed/vel.0.corner.vr.mp4
- __MACOSX/S3/vortex-ring/unperturbed/._vel.0.corner.vr.mp4
- S3/vortex-ring/unperturbed/vort.1.yside.cut.mp4
- __MACOSX/S3/vortex-ring/unperturbed/._vort.1.yside.cut.mp4
- S3/vortex-ring/unperturbed/vel.2.yside.cut.mp4
- __MACOSX/S3/vortex-ring/unperturbed/._vel.2.yside.cut.mp4
- S3/vortex-ring/unperturbed/vel.1.xside.vr.mp4
- __MACOSX/S3/vortex-ring/unperturbed/._vel.1.xside.vr.mp4
- S3/vortex-ring/unperturbed/vort.2.yside.cut.mp4
- __MACOSX/S3/vortex-ring/unperturbed/._vort.2.yside.cut.mp4
- S3/vortex-ring/unperturbed/vel.1.yside.cut.mp4
- __MACOSX/S3/vortex-ring/unperturbed/._vel.1.yside.cut.mp4
- S3/vortex-ring/unperturbed/vort.0.corner.vr.mp4
- __MACOSX/S3/vortex-ring/unperturbed/._vort.0.corner.vr.mp4
- S3/vortex-ring/unperturbed/vel.mag.xside.cut.mp4
- __MACOSX/S3/vortex-ring/unperturbed/._vel.mag.xside.cut.mp4
- S3/vortex-ring/unperturbed/vel.0.xside.vr.mp4
- __MACOSX/S3/vortex-ring/unperturbed/._vel.0.xside.vr.mp4
- S3/vortex-ring/unperturbed/vort.mag.xside.vr.mp4
- __MACOSX/S3/vortex-ring/unperturbed/._vort.mag.xside.vr.mp4
- S3/vortex-ring/unperturbed/vort.mag.zside.cut.mp4
- __MACOSX/S3/vortex-ring/unperturbed/._vort.mag.zside.cut.mp4
- S3/vortex-ring/unperturbed/vort.0.xside.cut.mp4
- __MACOSX/S3/vortex-ring/unperturbed/._vort.0.xside.cut.mp4
- S3/vortex-ring/unperturbed/vort.mag.yside.cut.mp4
- __MACOSX/S3/vortex-ring/unperturbed/._vort.mag.yside.cut.mp4
- S3/vortex-ring/unperturbed/vort.0.yside.vr.mp4
- __MACOSX/S3/vortex-ring/unperturbed/._vort.0.yside.vr.mp4
- S3/vortex-ring/unperturbed/vel.1.zside.cut.mp4
- __MACOSX/S3/vortex-ring/unperturbed/._vel.1.zside.cut.mp4
- S3/vortex-ring/unperturbed/vel.1.zside.vr.mp4
- __MACOSX/S3/vortex-ring/unperturbed/._vel.1.zside.vr.mp4
- S3/vortex-ring/unperturbed/vort.2.zside.vr.mp4
- __MACOSX/S3/vortex-ring/unperturbed/._vort.2.zside.vr.mp4
- S3/vortex-ring/unperturbed/vort.2.zside.cut.mp4
- __MACOSX/S3/vortex-ring/unperturbed/._vort.2.zside.cut.mp4
- S3/vortex-ring/unperturbed/vel.mag.corner.vr.mp4
- __MACOSX/S3/vortex-ring/unperturbed/._vel.mag.corner.vr.mp4
- S3/vortex-ring/unperturbed/vel.mag.yside.vr.mp4
- __MACOSX/S3/vortex-ring/unperturbed/._vel.mag.yside.vr.mp4
- S3/vortex-ring/unperturbed/vel.2.zside.cut.mp4
- __MACOSX/S3/vortex-ring/unperturbed/._vel.2.zside.cut.mp4
- S3/vortex-ring/unperturbed/vort.1.zside.cut.mp4
- __MACOSX/S3/vortex-ring/unperturbed/._vort.1.zside.cut.mp4
- S3/vortex-ring/unperturbed/vel.2.yside.vr.mp4
- __MACOSX/S3/vortex-ring/unperturbed/._vel.2.yside.vr.mp4
- S3/vortex-ring/unperturbed/vort.mag.zside.vr.mp4
- __MACOSX/S3/vortex-ring/unperturbed/._vort.mag.zside.vr.mp4
- S3/vortex-ring/unperturbed/vort.1.yside.vr.mp4
- __MACOSX/S3/vortex-ring/unperturbed/._vort.1.yside.vr.mp4
- S3/vortex-ring/unperturbed/vel.0.xside.cut.mp4
- __MACOSX/S3/vortex-ring/unperturbed/._vel.0.xside.cut.mp4
- S3/vortex-ring/unperturbed/vel.0.zside.vr.mp4
- __MACOSX/S3/vortex-ring/unperturbed/._vel.0.zside.vr.mp4
- S3/vortex-ring/unperturbed/vort.0.zside.cut.mp4
- __MACOSX/S3/vortex-ring/unperturbed/._vort.0.zside.cut.mp4
- S3/vortex-ring/unperturbed/vel.mag.yside.cut.mp4
- __MACOSX/S3/vortex-ring/unperturbed/._vel.mag.yside.cut.mp4
- S3/vortex-ring/unperturbed/vel.mag.zside.vr.mp4
- __MACOSX/S3/vortex-ring/unperturbed/._vel.mag.zside.vr.mp4
- S3/vortex-ring/unperturbed/vel.1.xside.cut.mp4
- __MACOSX/S3/vortex-ring/unperturbed/._vel.1.xside.cut.mp4
- S3/vortex-ring/unperturbed/vel.0.yside.vr.mp4
- __MACOSX/S3/vortex-ring/unperturbed/._vel.0.yside.vr.mp4
- S3/vortex-ring/unperturbed/vort.1.zside.vr.mp4
- __MACOSX/S3/vortex-ring/unperturbed/._vort.1.zside.vr.mp4
- S3/vortex-ring/unperturbed/vort.mag.corner.vr.mp4
- __MACOSX/S3/vortex-ring/unperturbed/._vort.mag.corner.vr.mp4
- S3/vortex-ring/unperturbed/vort.mag.yside.vr.mp4
- __MACOSX/S3/vortex-ring/unperturbed/._vort.mag.yside.vr.mp4
- S3/vortex-ring/unperturbed/vel.2.zside.vr.mp4
- __MACOSX/S3/vortex-ring/unperturbed/._vel.2.zside.vr.mp4
- S3/vortex-ring/unperturbed/vort.2.xside.cut.mp4
- __MACOSX/S3/vortex-ring/unperturbed/._vort.2.xside.cut.mp4
- S3/vortex-ring/unperturbed/vel.2.xside.cut.mp4
- __MACOSX/S3/vortex-ring/unperturbed/._vel.2.xside.cut.mp4
- S3/vortex-ring/unperturbed/vort.1.xside.cut.mp4
- __MACOSX/S3/vortex-ring/unperturbed/._vort.1.xside.cut.mp4
- S3/vortex-ring/unperturbed/vort.2.yside.vr.mp4
- __MACOSX/S3/vortex-ring/unperturbed/._vort.2.yside.vr.mp4
- S3/vortex-ring/unperturbed/vel.1.yside.vr.mp4
- __MACOSX/S3/vortex-ring/unperturbed/._vel.1.yside.vr.mp4
- S3/vortex-ring/unperturbed/vel.0.zside.cut.mp4
- __MACOSX/S3/vortex-ring/unperturbed/._vel.0.zside.cut.mp4
- S3/vortex-ring/unperturbed/vort.0.zside.vr.mp4
- __MACOSX/S3/vortex-ring/unperturbed/._vort.0.zside.vr.mp4
- S3/vortex-ring/unperturbed/vort.1.corner.vr.mp4
- __MACOSX/S3/vortex-ring/unperturbed/._vort.1.corner.vr.mp4
- S3/vortex-ring/unperturbed/vel.mag.xside.vr.mp4
- __MACOSX/S3/vortex-ring/unperturbed/._vel.mag.xside.vr.mp4
- S3/vortex-ring/unperturbed/vel.0.yside.cut.mp4
- __MACOSX/S3/vortex-ring/unperturbed/._vel.0.yside.cut.mp4
- S3/vortex-ring/unperturbed/vel.2.corner.vr.mp4
- __MACOSX/S3/vortex-ring/unperturbed/._vel.2.corner.vr.mp4
- S3/vortex-ring/unperturbed/vel.2.xside.vr.mp4
- __MACOSX/S3/vortex-ring/unperturbed/._vel.2.xside.vr.mp4
- S3/vortex-ring/unperturbed/vort.1.xside.vr.mp4
- __MACOSX/S3/vortex-ring/unperturbed/._vort.1.xside.vr.mp4
- S3/vortex-ring/unperturbed/vort.2.corner.vr.mp4
- __MACOSX/S3/vortex-ring/unperturbed/._vort.2.corner.vr.mp4
- S3/vortex-ring/unperturbed/vel.mag.zside.cut.mp4
- __MACOSX/S3/vortex-ring/unperturbed/._vel.mag.zside.cut.mp4
- S3/vortex-ring/unperturbed/vort.0.xside.vr.mp4
- __MACOSX/S3/vortex-ring/unperturbed/._vort.0.xside.vr.mp4
- S3/vortex-ring/unperturbed/vort.mag.xside.cut.mp4
- __MACOSX/S3/vortex-ring/unperturbed/._vort.mag.xside.cut.mp4
- S3/vortex-ring/unperturbed/vort.0.yside.cut.mp4
- __MACOSX/S3/vortex-ring/unperturbed/._vort.0.yside.cut.mp4
- S3/vortex-ring/unperturbed/vel.1.corner.vr.mp4
- __MACOSX/S3/vortex-ring/unperturbed/._vel.1.corner.vr.mp4
- S3/vortex-ring/perturbed/vort.2.xside.vr.mp4
- __MACOSX/S3/vortex-ring/perturbed/._vort.2.xside.vr.mp4
- S3/vortex-ring/perturbed/vort.1.yside.cut.mp4
- __MACOSX/S3/vortex-ring/perturbed/._vort.1.yside.cut.mp4
- S3/vortex-ring/perturbed/vel.2.yside.cut.mp4
- __MACOSX/S3/vortex-ring/perturbed/._vel.2.yside.cut.mp4
- S3/vortex-ring/perturbed/vel.1.xside.vr.mp4
- __MACOSX/S3/vortex-ring/perturbed/._vel.1.xside.vr.mp4
- S3/vortex-ring/perturbed/vort.2.yside.cut.mp4
- __MACOSX/S3/vortex-ring/perturbed/._vort.2.yside.cut.mp4
- S3/vortex-ring/perturbed/vel.1.yside.cut.mp4
- __MACOSX/S3/vortex-ring/perturbed/._vel.1.yside.cut.mp4
- S3/vortex-ring/perturbed/vel.mag.xside.cut.mp4
- __MACOSX/S3/vortex-ring/perturbed/._vel.mag.xside.cut.mp4
- S3/vortex-ring/perturbed/vel.0.xside.vr.mp4
- __MACOSX/S3/vortex-ring/perturbed/._vel.0.xside.vr.mp4
- S3/vortex-ring/perturbed/vort.mag.xside.vr.mp4
- __MACOSX/S3/vortex-ring/perturbed/._vort.mag.xside.vr.mp4
- S3/vortex-ring/perturbed/vort.mag.zside.cut.mp4
- __MACOSX/S3/vortex-ring/perturbed/._vort.mag.zside.cut.mp4
- S3/vortex-ring/perturbed/vort.0.xside.cut.mp4
- __MACOSX/S3/vortex-ring/perturbed/._vort.0.xside.cut.mp4
- S3/vortex-ring/perturbed/vort.mag.yside.cut.mp4
- __MACOSX/S3/vortex-ring/perturbed/._vort.mag.yside.cut.mp4
- S3/vortex-ring/perturbed/vort.0.yside.vr.mp4
- __MACOSX/S3/vortex-ring/perturbed/._vort.0.yside.vr.mp4
- S3/vortex-ring/perturbed/vel.1.zside.cut.mp4
- __MACOSX/S3/vortex-ring/perturbed/._vel.1.zside.cut.mp4
- S3/vortex-ring/perturbed/vel.1.zside.vr.mp4
- __MACOSX/S3/vortex-ring/perturbed/._vel.1.zside.vr.mp4
- S3/vortex-ring/perturbed/vort.2.zside.vr.mp4
- __MACOSX/S3/vortex-ring/perturbed/._vort.2.zside.vr.mp4
- S3/vortex-ring/perturbed/vort.2.zside.cut.mp4
- __MACOSX/S3/vortex-ring/perturbed/._vort.2.zside.cut.mp4
- S3/vortex-ring/perturbed/vel.mag.yside.vr.mp4
- __MACOSX/S3/vortex-ring/perturbed/._vel.mag.yside.vr.mp4
- S3/vortex-ring/perturbed/vel.2.zside.cut.mp4
- __MACOSX/S3/vortex-ring/perturbed/._vel.2.zside.cut.mp4
- S3/vortex-ring/perturbed/vort.1.zside.cut.mp4
- __MACOSX/S3/vortex-ring/perturbed/._vort.1.zside.cut.mp4
- S3/vortex-ring/perturbed/vel.2.yside.vr.mp4
- __MACOSX/S3/vortex-ring/perturbed/._vel.2.yside.vr.mp4
- S3/vortex-ring/perturbed/vort.mag.zside.vr.mp4
- __MACOSX/S3/vortex-ring/perturbed/._vort.mag.zside.vr.mp4
- S3/vortex-ring/perturbed/vort.1.yside.vr.mp4
- __MACOSX/S3/vortex-ring/perturbed/._vort.1.yside.vr.mp4
- S3/vortex-ring/perturbed/vel.0.xside.cut.mp4
- __MACOSX/S3/vortex-ring/perturbed/._vel.0.xside.cut.mp4
- S3/vortex-ring/perturbed/vel.0.zside.vr.mp4
- __MACOSX/S3/vortex-ring/perturbed/._vel.0.zside.vr.mp4
- S3/vortex-ring/perturbed/vort.0.zside.cut.mp4
- __MACOSX/S3/vortex-ring/perturbed/._vort.0.zside.cut.mp4
- S3/vortex-ring/perturbed/vel.mag.yside.cut.mp4
- __MACOSX/S3/vortex-ring/perturbed/._vel.mag.yside.cut.mp4
- S3/vortex-ring/perturbed/vel.mag.zside.vr.mp4
- __MACOSX/S3/vortex-ring/perturbed/._vel.mag.zside.vr.mp4
- S3/vortex-ring/perturbed/vel.1.xside.cut.mp4
- __MACOSX/S3/vortex-ring/perturbed/._vel.1.xside.cut.mp4
- S3/vortex-ring/perturbed/vel.0.yside.vr.mp4
- __MACOSX/S3/vortex-ring/perturbed/._vel.0.yside.vr.mp4
- S3/vortex-ring/perturbed/vort.1.zside.vr.mp4
- __MACOSX/S3/vortex-ring/perturbed/._vort.1.zside.vr.mp4
- S3/vortex-ring/perturbed/vort.mag.yside.vr.mp4
- __MACOSX/S3/vortex-ring/perturbed/._vort.mag.yside.vr.mp4
- S3/vortex-ring/perturbed/vel.2.zside.vr.mp4
- __MACOSX/S3/vortex-ring/perturbed/._vel.2.zside.vr.mp4
- S3/vortex-ring/perturbed/vort.2.xside.cut.mp4
- __MACOSX/S3/vortex-ring/perturbed/._vort.2.xside.cut.mp4
- S3/vortex-ring/perturbed/vel.2.xside.cut.mp4
- __MACOSX/S3/vortex-ring/perturbed/._vel.2.xside.cut.mp4
- S3/vortex-ring/perturbed/vort.1.xside.cut.mp4
- __MACOSX/S3/vortex-ring/perturbed/._vort.1.xside.cut.mp4
- S3/vortex-ring/perturbed/vort.2.yside.vr.mp4
- __MACOSX/S3/vortex-ring/perturbed/._vort.2.yside.vr.mp4
- S3/vortex-ring/perturbed/vel.1.yside.vr.mp4
- __MACOSX/S3/vortex-ring/perturbed/._vel.1.yside.vr.mp4
- S3/vortex-ring/perturbed/vel.0.zside.cut.mp4
- __MACOSX/S3/vortex-ring/perturbed/._vel.0.zside.cut.mp4
- S3/vortex-ring/perturbed/vort.0.zside.vr.mp4
- __MACOSX/S3/vortex-ring/perturbed/._vort.0.zside.vr.mp4
- S3/vortex-ring/perturbed/vel.mag.xside.vr.mp4
- __MACOSX/S3/vortex-ring/perturbed/._vel.mag.xside.vr.mp4
- S3/vortex-ring/perturbed/vel.0.yside.cut.mp4
- __MACOSX/S3/vortex-ring/perturbed/._vel.0.yside.cut.mp4
- S3/vortex-ring/perturbed/vel.2.xside.vr.mp4
- __MACOSX/S3/vortex-ring/perturbed/._vel.2.xside.vr.mp4
- S3/vortex-ring/perturbed/vort.1.xside.vr.mp4
- __MACOSX/S3/vortex-ring/perturbed/._vort.1.xside.vr.mp4
- S3/vortex-ring/perturbed/vel.mag.zside.cut.mp4
- __MACOSX/S3/vortex-ring/perturbed/._vel.mag.zside.cut.mp4
- S3/vortex-ring/perturbed/vort.0.xside.vr.mp4
- __MACOSX/S3/vortex-ring/perturbed/._vort.0.xside.vr.mp4
- S3/vortex-ring/perturbed/vort.mag.xside.cut.mp4
- __MACOSX/S3/vortex-ring/perturbed/._vort.mag.xside.cut.mp4
- S3/vortex-ring/perturbed/vort.0.yside.cut.mp4
- __MACOSX/S3/vortex-ring/perturbed/._vort.0.yside.cut.mp4
- S3/flow-past-sphere/re500/others/vort.2.corner.vr.stretched.mp4
- __MACOSX/S3/flow-past-sphere/re500/others/._vort.2.corner.vr.stretched.mp4
- S3/flow-past-sphere/re500/others/vel.mag.corner.vr.stretched.mp4
- __MACOSX/S3/flow-past-sphere/re500/others/._vel.mag.corner.vr.stretched.mp4
- S3/flow-past-sphere/re500/others/vort.2.xside.vr.mp4
- __MACOSX/S3/flow-past-sphere/re500/others/._vort.2.xside.vr.mp4
- S3/flow-past-sphere/re500/others/vort.1.yside.cut.mp4
- __MACOSX/S3/flow-past-sphere/re500/others/._vort.1.yside.cut.mp4
- S3/flow-past-sphere/re500/others/vel.2.yside.cut.mp4
- __MACOSX/S3/flow-past-sphere/re500/others/._vel.2.yside.cut.mp4
- S3/flow-past-sphere/re500/others/vel.1.xside.vr.mp4
- __MACOSX/S3/flow-past-sphere/re500/others/._vel.1.xside.vr.mp4
- S3/flow-past-sphere/re500/others/vort.2.yside.cut.mp4
- __MACOSX/S3/flow-past-sphere/re500/others/._vort.2.yside.cut.mp4
- S3/flow-past-sphere/re500/others/vel.1.yside.cut.mp4
- __MACOSX/S3/flow-past-sphere/re500/others/._vel.1.yside.cut.mp4
- S3/flow-past-sphere/re500/others/vel.mag.xside.cut.mp4
- __MACOSX/S3/flow-past-sphere/re500/others/._vel.mag.xside.cut.mp4
- S3/flow-past-sphere/re500/others/vel.0.xside.vr.mp4
- __MACOSX/S3/flow-past-sphere/re500/others/._vel.0.xside.vr.mp4
- S3/flow-past-sphere/re500/others/vort.mag.xside.vr.mp4
- __MACOSX/S3/flow-past-sphere/re500/others/._vort.mag.xside.vr.mp4
- S3/flow-past-sphere/re500/others/vort.mag.zside.cut.mp4
- __MACOSX/S3/flow-past-sphere/re500/others/._vort.mag.zside.cut.mp4
- S3/flow-past-sphere/re500/others/vort.0.xside.cut.mp4
- __MACOSX/S3/flow-past-sphere/re500/others/._vort.0.xside.cut.mp4
- S3/flow-past-sphere/re500/others/vort.mag.yside.cut.mp4
- __MACOSX/S3/flow-past-sphere/re500/others/._vort.mag.yside.cut.mp4
- S3/flow-past-sphere/re500/others/vort.0.yside.vr.mp4
- __MACOSX/S3/flow-past-sphere/re500/others/._vort.0.yside.vr.mp4
- S3/flow-past-sphere/re500/others/vel.1.zside.cut.mp4
- __MACOSX/S3/flow-past-sphere/re500/others/._vel.1.zside.cut.mp4
- S3/flow-past-sphere/re500/others/vel.1.zside.vr.mp4
- __MACOSX/S3/flow-past-sphere/re500/others/._vel.1.zside.vr.mp4
- S3/flow-past-sphere/re500/others/vort.2.zside.vr.mp4
- __MACOSX/S3/flow-past-sphere/re500/others/._vort.2.zside.vr.mp4
- S3/flow-past-sphere/re500/others/vort.2.zside.cut.mp4
- __MACOSX/S3/flow-past-sphere/re500/others/._vort.2.zside.cut.mp4
[truncated: 312 more entries]
