# Supplementary material for: Large-scale in-silico analysis of CSF dynamics within the subarachnoid space of the optic nerve
Source: Fluids Barriers CNS. 2024 Feb 28;21:20. doi: 10.1186/s12987-024-00518-8 (PMC10900650; doi:10.1186/s12987-024-00518-8)
Supplement: Supplementary file 7 — Additional file 7: Grayscale signal, and streamlines relating to the grayscale signal of Dataset1. [file 12987_2024_518_MOESM7_ESM.zip]

Archive with 3 entries (2 files):
- S7-lq/
- S7-lq/grayscale+streamlines.mp4
- S7-lq/grayscale.mp4
